# Supplementary material for: Novel Hydrophilic Oligomer-Crosslinked Gelatin-Based Hydrogels for Biomedical Applications
Source: Gels. 2023 Jul 11;9(7):564. doi: 10.3390/gels9070564 (PMC10379017; doi:10.3390/gels9070564)
Supplement: Supplementary file 1 [file gels-09-00564-s001.zip]

Archive with 1 entries (1 files):
- gels-2488461-supplementary.pdf
